# Supplementary material for: A Machine Learning-Based Decision Support System for the Prognostication of Neurological Outcomes in Successfully Resuscitated Out-of-Hospital Cardiac Arrest Patients
Source: J Clin Med. 2024 Dec 13;13(24):7600. doi: 10.3390/jcm13247600 (PMC11676625; doi:10.3390/jcm13247600)
Supplement: Supplementary file 1 [file jcm-13-07600-s001.zip]

Archive with 1 entries (1 files):
- jcm-3315858-supplementary.pdf
